# Supplementary material for: Closing the gap? Results-based financing and socio-economic-related inequalities in maternal health outcomes in Zimbabwe
Source: Health Policy Plan. 2024 Aug 24;39(10):1022–31. doi: 10.1093/heapol/czae080 (PMC11562138; doi:10.1093/heapol/czae080)
Supplement: czae080_Supp [file czae080_supp.zip]

Archive with 1 entries (1 files):
- Supplementary Materials R3.docx
